# Supplementary material for: The Effect of Ethephon on Ethylene and Chlorophyll in Zoysia japonica Leaves
Source: Int J Mol Sci. 2024 Jan 29;25(3):1663. doi: 10.3390/ijms25031663 (PMC10855035; doi:10.3390/ijms25031663)
Supplement: Supplementary file 1 [file ijms-25-01663-s001.zip]

Archive with 6 entries (6 files):
- Table S1. Enzyme activity, intermediate content and ethylene production rate in chlorophyll biosynthesis in different Z. japonica plants on 0d and 52d.xlsx
- Table S2. The relative expression of ethylene synthesis gene in different Z. japonica plants.xlsx
- Table S3. The relative expression of ethylene signaling genes in different Z. japonica plants.xlsx
- Table S4. Enzyme activity and intermediate content in chlorophyll metabolism.xlsx
- Table S5. The relative expression of chlorophyll metabolism genes in different Z. japonica plants.xlsx
- Table S6. Chlorophyll content and Chl a to Chlb ratio in different Z. japonica plants on 0d and 52d.xlsx
