# Supplementary material for: The Effect of Ethephon on Ethylene and Chlorophyll in Zoysia japonica Leaves
Source: Int J Mol Sci. 2024 Jan 29;25(3):1663. doi: 10.3390/ijms25031663 (PMC10855035; doi:10.3390/ijms25031663)
Supplement: Supplementary file 1 [file ijms-25-01663-s001.zip › Table S1. Enzyme activity, intermediate content and ethylene production rate in chlorophyll biosynthesis in different Z. japonica plants on 0d and 52d.xlsx]

## Sheet: ACS actvity
ACS activity	Sample	Concentration(U/g)	Average
0d	NT1	1.67287	1.67854
	NT2	1.63959
	NT3	1.72314
	NE1	1.84969	1.83963
	NE2	1.88678
	NE3	1.78243
	CS1	1.04987	1.02652
	CS2	0.981222
	CS3	1.04848
	CE1	1.30538	1.31555
	CE2	1.38997
	CE3	1.2513
52d	NT1	1.75469	1.79976
	NT2	1.74533
	NT3	1.89926
	NE1	0.872707	0.875828
	NE2	0.944473
	NE3	0.810303
	CS1	1.00064	1.05749
	CS2	1.06304
	CS3	1.1088
	CE1	1.11089	1.12371
	CE2	1.0308
	CE3	1.22945

## Sheet: ACO activity
ACO activity	Sample	Concentration(U/g)	Average
0d	NT1	0.853728	0.84136
	NT2	0.852611
	NT3	0.817741
	NE1	0.973851	0.977119
	NE2	0.963179
	NE3	0.994326
	CS1	0.679749	0.673585
	CS2	0.653689
	CS3	0.687318
	CE1	0.779148	0.766738
	CE2	0.770337
	CE3	0.75073
52d	NT1	0.953003	0.974347
	NT2	1.01815
	NT3	0.951886
	NE1	0.573649	0.55702
	NE2	0.525624
	NE3	0.571787
	CS1	0.591146	0.618446
	CS2	0.629863
	CS3	0.63433
	CE1	0.654434	0.660762
	CE2	0.646616
	CE3	0.681238

## Sheet: ACC content
ACC content	Sample	Content(ng/g)	Average
0d	NT1	83.3849	80.6802
	NT2	84.0833
	NT3	74.5723
	NE1	101.429	95.4803
	NE2	88.9262
	NE3	96.0857
	CS1	53.6409	56.3611
	CS2	54.7469
	CS3	60.6956
	CE1	71.6386	68.0142
	CE2	65.4803
	CE3	66.9238
52d	NT1	92.6631	88.9844
	NT2	86.9704
	NT3	87.3197
	NE1	51.5571	48.9028
	NE2	47.8551
	NE3	47.2963
	CS1	53.9669	53.6758
	CS2	52.046
	CS3	55.0146
	CE1	72.6165	69.7061
	CE2	68.5304
	CE3	67.9716

## Sheet: Ethylene production rate
Ethylene production rate	Sample	Concentration (Ug/g·DW/h)	Average
0d	NT1	0.284499	0.638351
	NT2	1.26384
	NT3	0.743893
	NT4	0.445346
	NT5	0.454181
	NE1	0.278936	0.336099
	NE2	0.609422
	NE3	0.281858
	NE4	0.266908
	NE5	0.2948
	NE6	0.279614
	NE7	0.341153
	CW1	0.474757	0.352363
	CW2	0.527358
	CW3	0.214491
	CW4	0.192845
	CE1	0.233776	0.248247
	CE2	0.248422
	CE3	0.218209
	CE4	0.292581
52d	NT1	0.242798	0.247048
	NT2	0.452776
	NT3	0.984951
	NT4	0.280946
	NT5	0.373658
	NT6	0.265748
	NT7	0.119704
	NT8	0.0997637
	NT9	0.0513948
	NT10	0.0558049
	NT11	0.0858882
	NT12	0.118169
	NT13	0.0800253
	NE1	0.423225	0.467908
	NE2	0.425685
	NE3	0.594295
	NE4	0.672247
	NE5	1.13933
	NE6	0.332488
	NE7	0.134611
	NE8	0.0213869
	CW1	0.0825024	0.0725985
	CW2	0.288668
	CW3	0.044717
	CW4	0.014413
	CW5	0.0505653
	CW6	0.0181811
	CW7	0.0745245
	CW8	0.0306808
	CW9	0.087042
	CW10	0.0825024
	CW11	0.0713596
	CW12	0.0260267
	CE1	0.264507	0.0912018
	CE2	0.154142
	CE3	0.123138
	CE4	0.0610645
	CE5	0.0159131
	CE6	0.123138
	CE7	0.0896205
	CE8	0.0311697
	CE9	0.0539279
	CE10	0.0511557
	CE11	0.0960937
	CE12	0.0305519
