# Supplementary material for: The Effect of Ethephon on Ethylene and Chlorophyll in Zoysia japonica Leaves
Source: Int J Mol Sci. 2024 Jan 29;25(3):1663. doi: 10.3390/ijms25031663 (PMC10855035; doi:10.3390/ijms25031663)
Supplement: Supplementary file 1 [file ijms-25-01663-s001.zip › Table S2. The relative expression of ethylene synthesis gene in different Z. japonica plants.xlsx]

## Sheet: Sheet1
Gene name	Gene ID	Sample	Relative experession	Average
ZjSMS	Zjn_sc00044.1.g01150.1.am.mkhc	NT1	0.640232	0.803158
		NT2	0.92445
		NT3	0.844791
		NE1	0.627056	0.661055
		NE2	0.720298
		NE3	0.63581
		CS1	0.810378	0.951788
		CS2	1.04729
		CS3	0.997692
		CE1	0.131215	0.157906
		CE2	0.184284
		CE3	0.15822
ZjACS	Zjn_sc00004.1.g07890.1.am.mk	NT1	0.0534129	0.289181
		NT2	0.407066
		NT3	0.407066
		NE1	0.130308	0.0890415
		NE2	0.0698304
		NE3	0.0669858
		CS1	3.92221	3.5651
		CS2	3.20798
		CS3	3.5651
		CE1	1.43396	1.32826
		CE2	1.46409
		CE3	1.08673
ZjACO1X1	Zjn_sc00066.1.g03340.1.sm.mkhc	NT1	0.00266805	0.0076047
		NT2	0.0153034
		NT3	0.00484261
		NE1	1.91853	1.87946
		NE2	2.44528
		NE3	1.27456
		CS1	0.694157	0.930494
		CS2	1.06683
		CS3	1.03049
		CE1	1.72907	2.97857
		CE2	4.22807
		CE3	2.97857
ZjACO1	Zjn_sc00039.1.g01520.1.am.mkhc	NT1	2.2868	2.10797
		NT2	1.7818
		NT3	2.25532
		NE1	0.99539	0.966342
		NE2	0.974905
		NE3	0.928731
		CS1	0.401461	0.465186
		CS2	0.464366
		CS3	0.529732
		CE1	42.4198	43.6292
		CE2	44.8385
		CE3	43.6292
ZjACO	Zjn_sc00166.1.g00320.1.sm.mkhc	NT1	0.103665	0.100373
		NT2	0.0908733
		NT3	0.106579
		NE1	0.317171	0.545315
		NE2	0.814131
		NE3	0.504642
		CS1	158.316	153.015
		CS2	147.714
		CS3	153.015
		CE1	1.17013	0.985027
		CE2	0.565135
		CE3	1.21982
