# Supplementary material for: The Effect of Ethephon on Ethylene and Chlorophyll in Zoysia japonica Leaves
Source: Int J Mol Sci. 2024 Jan 29;25(3):1663. doi: 10.3390/ijms25031663 (PMC10855035; doi:10.3390/ijms25031663)
Supplement: Supplementary file 1 [file ijms-25-01663-s001.zip › Table S3. The relative expression of ethylene signaling genes in different Z. japonica plants.xlsx]

## Sheet: Sheet1
Gene name	Gene ID	Sample	Relative experession	Average
ZjETR3X1	Zjn_sc00007.1.g00600.1.am.mkhc	NT1	0.176369	0.171188
		NT2	0.182588
		NT3	0.154606
		NE1	0.817902	0.869375
		NE2	0.907519
		NE3	0.882703
		CS1	6.9323	6.94908
		CS2	5.95183
		CS3	7.96312
		CE1	2.81864	2.56276
		CE2	2.25793
		CE3	2.61172
ZjERS2X1	Zjn_sc00016.1.g04050.1.sm.mkhc	NT1	0.423373	0.582496
		NT2	1.10191
		NT3	0.222211
		NE1	0.161544	0.48594
		NE2	0.246558
		NE3	1.04972
		CS1	0.844141	0.499314
		CS2	0.154487
		CS3	0.499314
		CE1	0.618423	1.39732
		CE2	2.22942
		CE3	1.34412
ZjCTR1X1	Zjn_sc00017.1.g04240.1.sm.mkhc	NT1	0.438303	0.441362
		NT2	0.444421
		NT3	0.441362
		NE1	0.655197	0.753916
		NE2	0.852635
		NE3	0.753916
		CS1	0.0233031	0.0264172
		CS2	0.0386515
		CS3	0.017297
		CE1	0.192554	0.217298
		CE2	0.242043
		CE3	0.217298
ZjEBF1X1	Zjn_sc00086.1.g01640.1.am.mk	NT1	0.705475	0.810242
		NT2	0.874583
		NT3	0.850667
		NE1	0.514057	0.586444
		NE2	0.650671
		NE3	0.594604
		CS1	5.07474	4.62676
		CS2	4.44854
		CS3	4.35699
		CE1	0.175962	0.192478
		CE2	0.199344
		CE3	0.202127
ZjEIN2X1	Zjn_sc00014.1.g01180.1.sm.mkhc	NT1	0.107818	0.119223
		NT2	0.141284
		NT3	0.108568
		NE1	0.070969	0.108062
		NE2	0.150031
		NE3	0.103187
		CS1	0.0146462	0.0164873
		CS2	0.011023
		CS3	0.0237928
		CE1	1.66632	1.90961
		CE2	2.37293
		CE3	1.68958
ZjEIL1-1	Zjn_sc00003.1.g01950.1.sm.mk	NT1	0.430276	0.466703
		NT2	0.548412
		NT3	0.421421
		NE1	0.53465	0.597068
		NE2	0.589134
		NE3	0.66742
		CS1	1.92741	2.21297
		CS2	2.02324
		CS3	2.68825
		CE1	69.551	70.2817
		CE2	71.0124
		CE3	70.2817
ZjEIL3	Zjn_sc00008.1.g09380.1.sm.mkhc	NT1	0.296273	0.362106
		NT2	0.396392
		NT3	0.393654
		NE1	0.814131	0.99756
		NE2	1.09682
		NE3	1.08172
		CS1	21.7057	23.6879
		CS2	24.2515
		CS3	25.1067
		CE1	0.95705	0.992894
		CE2	0.899171
		CE3	1.12246
ZjEIL1-2	Zjn_sc00001.1.g00520.1.sm.mk	NT1	0.864537	0.99914
		NT2	1.13288
		NT3	1
		NE1	9.06307	10.3044
		NE2	10.0561
		NE3	11.7942
		CS1	19.6075	16.2837
		CS2	18.8088
		CS3	10.4348
		CE1	0.866537	0.906306
		CE2	0.890899
		CE3	0.961483
