# Supplementary material for: The Effect of Ethephon on Ethylene and Chlorophyll in Zoysia japonica Leaves
Source: Int J Mol Sci. 2024 Jan 29;25(3):1663. doi: 10.3390/ijms25031663 (PMC10855035; doi:10.3390/ijms25031663)
Supplement: Supplementary file 1 [file ijms-25-01663-s001.zip › Table S4. Enzyme activity and intermediate content in chlorophyll metabolism.xlsx]

## Sheet: ALAD activity
ALAD activity	Sample	Concentration(U/g)	Average
0d	NT1	1.48827	2.27866
	NT2	1.99745
	NT3	2.25457
	NT4	2.63244
	NT5	3.02057
	NE1	1.35109	1.99144
	NE2	2.11279
	NE3	1.96374
	NE4	1.97387
	NE5	2.55569
	CS1	4.41075	3.20205
	CS2	1.76137
	CS3	3.38168
	CS4	2.71756
	CS5	3.73888
	CE1	0.128474	1.40345
	CE2	0.886151
	CE3	2.86721
	CE4	1.06996
	CE5	2.06544
52d	NT1	2.86293	3.00811
	NT2	2.09676
	NT3	3.50713
	NT4	3.38221
	NT5	3.19153
	NE1	3.12828	3.29921
	NE2	2.61419
	NE3	3.34779
	NE4	3.46873
	NE5	3.93705
	CS1	2.44185	2.31848
	CS2	1.82735
	CS3	2.08659
	CS4	3.31676
	CS5	1.91983
	CE1	2.46249	2.54165
	CE2	1.86537
	CE3	3.03609
	CE4	3.00558
	CE5	2.33873

## Sheet: PBG content
PBG content	Sample	Concentration(μmol/g)	Average
0d	NT1	10.401	12.3234
	NT2	16.2467
	NT3	10.1742
	NT4	12.963
	NT5	11.8324
	NE1	8.67854	9.26153
	NE2	5.81392
	NE3	8.06348
	NE4	12.1471
	NE5	11.6047
	CS1	13.8537	18.3095
	CS2	8.46769
	CS3	5.52889
	CS4	42.9374
	CS5	20.7599
	CE1	12.3521	13.6452
	CE2	2.28976
	CE3	15.835
	CE4	19.7073
	CE5	18.0417
52d	NT1	3.49036	3.22638
	NT2	0.298198
	NT3	3.11493
	NT4	2.01762
	NT5	7.21077
	NE1	3.82322	4.17417
	NE2	2.15116
	NE3	6.26057
	NE4	4.54304
	NE5	4.09286
	CS1	3.71138	5.30868
	CS2	6.57233
	CS3	1.89889
	CS4	8.29829
	CS5	6.06249
	CE1	6.5495	10.9735
	CE2	19.9033
	CE3	9.44851
	CE4	14.5762
	CE5	4.39013

## Sheet: PBGD activity
PBGD activity	Sample	Concentration(U/g)	Average
0d	NT1	0.4899	0.496807
	NT2	0.492033
	NT3	0.508487
	NE1	0.660834	0.699708
	NE2	0.73198
	NE3	0.70631
	CS1	0.286517	0.288142
	CS2	0.24782
	CS3	0.330088
	CE1	0.392931	0.383587
	CE2	0.386304
	CE3	0.371526
52d	NT1	0.619929	0.63006
	NT2	0.591821
	NT3	0.67843
	NE1	0.301599	0.283393
	NE2	0.27212
	NE3	0.276462
	CS1	0.246297	0.256123
	CS2	0.247897
	CS3	0.274176
	CE1	0.328336	0.311425
	CE2	0.308455
	CE3	0.297486

## Sheet: MDCase activity
MDCase activity	Sample	Concentration(U/g)	Average
0d	NT1	0.804975	0.808364
	NT2	0.800003
	NT3	0.820115
	NE1	0.724754	0.722193
	NE2	0.724754
	NE3	0.717071
	CS1	0.511661	0.505672
	CS2	0.482171
	CS3	0.523185
	CE1	0.601485	0.585215
	CE2	0.605892
	CE3	0.548268
52d	NT1	0.758198	0.779666
	NT2	0.817177
	NT3	0.763622
	NE1	0.437541	0.427485
	NE2	0.393476
	NE3	0.451439
	CS1	0.615835	0.618207
	CS2	0.641257
	CS3	0.597531
	CE1	0.543636	0.577419
	CE2	0.589396
	CE3	0.599226

## Sheet: CHLase activity
CHLase activity	Sample	Concentration(U/g)	Average
0d	NT1	6751.51	7180.59
	NT2	7388.4
	NT3	7401.85
	NE1	9124.31	8757.97
	NE2	8581.52
	NE3	8568.08
	CS1	3473.79	3506.28
	CS2	3646.88
	CS3	3398.17
	CE1	5336.57	5182.81
	CE2	5066.02
	CE3	5145.84
52d	NT1	7988.32	7872.37
	NT2	7585.02
	NT3	8043.78
	NE1	4512.31	4306.46
	NE2	4161.94
	NE3	4245.12
	CS1	3811.56	3747.71
	CS2	3567.06
	CS3	3864.5
	CE1	5197.93	4997.12
	CE2	5051.74
	CE3	4741.69

## Sheet: PPH activity
PPH activity	Sample	Concentration(U/g)	Average
0d	NT1	0.918626	0.928273
	NT2	0.909844
	NT3	0.95635
	NE1	1.10226	1.09387
	NE2	1.09966
	NE3	1.0797
	CS1	0.778309	0.772055
	CS2	0.754757
	CS3	0.783099
	CE1	0.859146	0.870723
	CE2	0.866731
	CE3	0.886291
52d	NT1	1.06832	1.09287
	NT2	1.09048
	NT3	1.11982
	NE1	0.813837	0.787291
	NE2	0.789287
	NE3	0.758748
	CS1	0.742581	0.691484
	CS2	0.659948
	CS3	0.671924
	CE1	0.846172	0.85715
	CE2	0.838987
	CE3	0.886291

## Sheet: PAO activity
PAO activity	Sample	Concentration(U/g)	Average
0d	NT1	1.44095	1.55257
	NT2	1.5407
	NT3	1.67604
	NE1	1.7511	1.84971
	NE2	1.84794
	NE3	1.95011
	CS1	0.970051	1.01742
	CS2	0.984335
	CS3	1.09788
	CE1	1.19957	1.26058
	CE2	1.40101
	CE3	1.18117
52d	NT1	1.95955	1.91089
	NT2	1.92324
	NT3	1.84988
	NE1	1.06762	1.07392
	NE2	1.06108
	NE3	1.09304
	CS1	1.04293	1.07779
	CS2	1.12427
	CS3	1.06617
	CE1	1.36759	1.40101
	CE2	1.51794
	CE3	1.31748

## Sheet: RCCR activity
RCCR activity	Sample	Concentration(U/g)	Average
0d	NT1	5.48291	5.64752
	NT2	5.80407
	NT3	5.65557
	NE1	6.81246	6.67279
	NE2	7.03578
	NE3	6.17013
	CS1	3.68369	3.57241
	CS2	3.25547
	CS3	3.77808
	CE1	5.06159	4.90964
	CE2	4.86129
	CE3	4.80604
52d	NT1	6.36582	6.57188
	NT2	6.69044
	NT3	6.65936
	NE1	2.87444	2.91358
	NE2	3.00912
	NE3	2.85717
	CS1	4.30069	4.2581
	CS2	4.57351
	CS3	3.9001
	CE1	5.18131	5.34822
	CE2	5.60262
	CE3	5.26074
