# Supplementary material for: The Effect of Ethephon on Ethylene and Chlorophyll in Zoysia japonica Leaves
Source: Int J Mol Sci. 2024 Jan 29;25(3):1663. doi: 10.3390/ijms25031663 (PMC10855035; doi:10.3390/ijms25031663)
Supplement: Supplementary file 1 [file ijms-25-01663-s001.zip › Table S5. The relative expression of chlorophyll metabolism genes in different Z. japonica plants.xlsx]

## Sheet: Sheet1
Gene name	Gene ID	Sample	Relative experession	Average
ZjPBGD	Zjn_sc00045.1.g03310.1.sm.mkhc	NT1	1.41095	1.6711
		NT2	1.9816
		NT3	1.62076
		NE1	0.229516	0.265566
		NE2	0.288505
		NE3	0.278677
		CS1	0.915945	1.16817
		CS2	1.20025
		CS3	1.38831
		CE1	0.484085	0.490132
		CE2	0.540862
		CE3	0.445449
ZjUROS	Zjn_sc00003.1.g10240.1.am.mkhc	NT1	2.14851	2.57958
		NT2	2.57279
		NT3	3.01746
		NE1	0.351111	0.364456
		NE2	0.41466
		NE3	0.327598
		CS1	0.171546	0.154585
		CS2	0.185137
		CS3	0.107073
		CE1	0.00132481	0.146767
		CE2	0.231647
		CE3	0.20733
ZjURO1	Zjn_sc00133.1.g00260.1.am.mkhc	NT1	0.456916	0.475497
		NT2	0.496546
		NT3	0.473029
		NE1	0.517632	0.539881
		NE2	0.543367
		NE3	0.558644
		CS1	1.00696	1.05999
		CS2	1.33793
		CS3	0.835088
		CE1	0.244572	0.245848
		CE2	0.236241
		CE3	0.256732
ZjURO2	Zjn_sc00003.1.g01070.1.sm.mkhc	NT1	0.770215	0.747739
		NT2	0.718636
		NT3	0.754364
		NE1	0.435275	0.463012
		NE2	0.5
		NE3	0.45376
		CS1	0.41466	0.480923
		CS2	0.574349
		CS3	0.45376
		CE1	0.343092	0.378956
		CE2	0.40239
		CE3	0.391387
ZjHemF	Zjn_sc00004.1.g09820.1.sm.mkhc	NT1	0.347078	0.322073
		NT2	0.308498
		NT3	0.310644
		NE1	0.569066	0.554894
		NE2	0.542113
		NE3	0.553504
		CS1	0.130007	0.131236
		CS2	0.129109
		CS3	0.134592
		CE1	0.700602	0.836656
		CE2	0.97041
		CE3	0.838956
ZjCHLD	Zjn_sc00013.1.g08030.1.sm.mkhc	NT1	0.48971	0.927294
		NT2	0.817902
		NT3	1.47427
		NE1	0.406126	0.446828
		NE2	0.578344
		NE3	0.356013
		CS1	2.97592	2.15847			(ce vs nw)
		CS2	1.34102
		CS3	2.15847
		CE1	0.147624	0.414939
		CE2	0.473029
		CE3	0.624165
ZjCHLH	Zjn_sc00057.1.g01310.1.sm.mkhc	NT1	1.16205	1.55749
		NT2	1.90088
		NT3	1.60956
		NE1	4.29701	5.49886
		NE2	5.95183
		NE3	6.24774
		CS1	0.952638	0.952638
		CS2	0.952638
		CS3	0.952638
		CE1	0.219912	0.216148
		CE2	0.181118
		CE3	0.247414
ZjCHLI	Zjn_sc00097.1.g01050.1.am.mk	NT1	1.17013	1.30206
		NT2	1.33484
		NT3	1.4012
		NE1	0.922316	0.982635
		NE2	1.0163
		NE3	1.00928
		CS1	0.18471	0.202111
		CS2	0.263036
		CS3	0.158586
		CE1	0.135685	0.153517
		CE2	0.149512
		CE3	0.175353
ZjChlM	Zjn_sc00200.1.g00030.1.am.mk	NT1	0.0408553	0.306377
		NT2	0.309212
		NT3	0.569066
		NE1	0.204948	0.977363
		NE2	1.58374
		NE3	1.1434
		CS1	0.0135084	0.0221285
		CS2	0.0358968
		CS3	0.0169802
		CE1	0.756983	0.888408
		CE2	1.01983
		CE3	0.888408
ZjPORA	Zjn_sc00004.1.g13610.1.sm.mk	NT1	1.38511	1.36925
		NT2	1.3566
		NT3	1.36604
		NE1	16.7567	15.8311
		NE2	15.102
		NE3	15.6346
		CS1	0.156041	0.157937
		CS2	0.15283
		CS3	0.164938
		CE1	0.0105496	0.0301289
		CE2	0.0333385
		CE3	0.0464987
ZjPORB	Zjn_sc00003.1.g06140.1.sm.mkhc	NT1	4.10296	4.34358
		NT2	4.58419
		NT3	4.34358
		NE1	1.48452	1.46423
		NE2	1.44393
		NE3	1.46423
		CS1	0.113178	0.0919477
		CS2	0.0900373
		CS3	0.0726278
		CE1	0.108945	0.110089
		CE2	0.111234
		CE3	0.110089
ZjCAO	Zjn_sc00009.1.g00660.1.sm.mkhc	NT1	1.29235	1.32411
		NT2	1.26576
		NT3	1.41421
		NE1	11.3661	11.4855
		NE2	10.2437
		NE3	11.6049
		CS1	2.43964	2.59509
		CS2	2.80241
		CS3	2.54324
		CE1	0.810378	0.779984
		CE2	0.730353
		CE3	0.799221

## Sheet: Sheet2
Gene name	Gene ID	Sample	Relative experession	Average
ZjNYC1	Zjn_sc00026.1.g00600.1.am.mkhc	NT1	0.207809	0.221802
		NT2	0.212176
		NT3	0.245421
		NE1	0.293209	0.265598
		NE2	0.246558
		NE3	0.257028
		CS1	13.2998	12.7121
		CS2	10.0794
		CS3	14.7571
		CE1	2.8317	2.33794
		CE2	2.71634
		CE3	1.46578
ZjCLH2	Zjn_sc00697.1.g00010.1.sm.mkhc	NT1	0.838956	0.739583
		NT2	0.618423
		NT3	0.761368
		NE1	0.732043	0.814497
		NE2	0.840896
		NE3	0.870551
		CS1	1.31951	1.3872
		CS2	1.34723
		CS3	1.49485
		CE1	1.08423	1.16931
		CE2	1.24545
		CE3	1.17827
ZjPAO	Zjn_sc00003.1.g12520.1.am.mkhc	NT1	0.393199	0.388018
		NT2	0.433269
		NT3	0.337587
		NE1	0.870551	1.97527
		NE2	2.26577
		NE3	2.78949
		CS1	39.215	41.7039
		CS2	48.2793
		CS3	37.6175
		CE1	21.9833	24.5239
		CE2	27.0646
		CE3	24.5239
ZjRCCR	Zjn_sc08677.1.g00010.1.sm.mk	NT1	0.129707	0.140493
		NT2	0.134282
		NT3	0.15749
		NE1	0.497695	0.532954
		NE2	0.567752
		NE3	0.533416
		CS1	1.35035	1.48722
		CS2	1.43727
		CS3	1.67404
		CE1	1.67597	1.79867
		CE2	1.82134
		CE3	1.89868
ZjHCAR	Zjn_sc00015.1.g08340.1.am.mkhc	NT1	1.08925	0.825465
		NT2	0.941696
		NT3	0.445449
		NE1	0.338368	0.34313
		NE2	0.350301
		NE3	0.340722
		CS1	0.00255936	0.00229308
		CS2	0.00263132
		CS3	0.00168855
		CE1	0.0966111	0.0646832
		CE2	0.0801215
		CE3	0.017317
