# Supplementary material for: The Effect of Ethephon on Ethylene and Chlorophyll in Zoysia japonica Leaves
Source: Int J Mol Sci. 2024 Jan 29;25(3):1663. doi: 10.3390/ijms25031663 (PMC10855035; doi:10.3390/ijms25031663)
Supplement: Supplementary file 1 [file ijms-25-01663-s001.zip › Table S6. Chlorophyll content and Chl a to Chlb ratio in different Z. japonica plants on 0d and 52d.xlsx]

## Sheet: Chlorophyll content
Chlorophyll content	Sample	Content(mg/g)	Average
0d	NT1	1.54578	1.41167
	NT2	1.40298
	NT3	1.18256
	NT4	1.41118
	NT5	1.51584
	NE1	2.03404	1.85997
	NE2	2.18138
	NE3	2.15257
	NE4	1.59134
	NE5	1.34051
	CS1	1.94705	1.76707
	CS2	1.50227
	CS3	1.37361
	CS4	2.08137
	CS5	1.93106
	CE1	0.877155	1.34835
	CE2	1.47603
	CE3	1.67391
	CE4	1.14993
	CE5	1.56474
52d	NT1	2.27628	1.62922
	NT2	1.22647
	NT3	1.6836
	NT4	1.21386
	NT5	1.74592
	NE1	1.10863	1.43721
	NE2	1.98743
	NE3	1.59689
	NE4	1.49443
	NE5	0.998658
	CS1	1.25158	1.10238
	CS2	1.23117
	CS3	0.573878
	CS4	1.72629
	CS5	0.728969
	CE1	1.40415	1.25277
	CE2	1.68368
	CE3	0.605703
	CE4	0.819257
	CE5	1.75106

## Sheet: Chla to Chlb ratio
Chla/b	Sample	Ratio	Average
0d	NT1	1.42181	1.27529
	NT2	1.18117
	NT3	1.13443
	NT4	1.37109
	NT5	1.26797
	NE1	1.36569	1.5143
	NE2	1.57586
	NE3	1.57213
	NE4	1.35805
	NE5	1.69977
	CS1	1.33674	1.33125
	CS2	1.45241
	CS3	1.15709
	CS4	1.41606
	CS5	1.29395
	CE1	1.40791	1.36848
	CE2	1.24185
	CE3	1.36955
	CE4	1.46035
	CE5	1.36273
52d	NT1	1.11852	1.37132
	NT2	0.970364
	NT3	1.49498
	NT4	1.54067
	NT5	1.73206
	NE1	1.71588	1.46152
	NE2	1.19516
	NE3	1.53524
	NE4	1.40678
	NE5	1.45454
	CS1	0.597563	0.676677
	CS2	0.684017
	CS3	0.751292
	CS4	0.663305
	CS5	0.687206
	CE1	1.67339	1.58838
	CE2	1.87818
	CE3	1.33261
	CE4	1.4874
	CE5	1.57031
